# Supplementary material for: Evolution of Endothelin signaling and diversification of adult pigment pattern in Danio fishes
Source: PLoS Genet. 2018 Sep 18;14(9):e1007538. doi: 10.1371/journal.pgen.1007538 (PMC6161917; doi:10.1371/journal.pgen.1007538)
Supplement: S1 File — Data Matrices. Numerical data used for quantitative analyses. (XLSX) [file pgen.1007538.s005.xlsx]

## Sheet: Fig. 1C clonal analysis
species 2	individual #	irid-start	irid-end
rerio	5	141	811
rerio	8	140	460
rerio	10	78	1034
nigrof	2	175	324
nigrof	3	120	489
nigrof	5	146	278
nigrof	6	242	660
nigrof	8	153	247
nigrof	9	118	143
nigrof	18	56	290
rerio	1dp	112	409
rerio	3dp	116	555

## Sheet: Fig. 4B,C hybrid non-compl
test allele	species	genotype/folder name	individual ID	SL (mm)	mel class	mel number	irid coverage (prop)	interstripe
rerio-wt	nigrof	rerxnigrof	8	22	1D	350	0.111645	primary
rerio-wt	nigrof	rerxnigrof	8	22	1V	374	0.0278835	secondary
rerio-wt	nigrof	rerxnigrof	8	22	2V	23	0.033097	tertiary
rerio-wt	nigrof	rerxnigrof	9	22	1D	367	0.105963	primary
rerio-wt	nigrof	rerxnigrof	9	22	1V	373	0.0230697	secondary
rerio-wt	nigrof	rerxnigrof	9	22	6	56	0.0121152	tertiary
rerio-wt	nigrof	rerxnigrof	11	24.5	1D	387	0.108806	primary
rerio-wt	nigrof	rerxnigrof	11	24.5	1V	383	0.0303133	secondary
rerio-wt	nigrof	rerxnigrof	11	24.5	2V	38	0.0385357	tertiary
rerio-wt	nigrof	rerxnigrof	12	25	1D	392	0.11928	primary
rerio-wt	nigrof	rerxnigrof	12	25	1V	276	0.0360342	secondary
rerio-wt	nigrof	rerxnigrof	12	25	2V	37	0.0193511	tertiary
rerio-edn3b mutant	nigrof	edn3bxnigrof	13e	21	1D	296	0.0932347	primary
rerio-wt	nigrof	rerxnigrof	13r	24.5	1D	428	0.109753	primary
rerio-edn3b mutant	nigrof	edn3bxnigrof	13e	21	1V	279	0.011621	secondary
rerio-wt	nigrof	rerxnigrof	13r	24.5	1V	323	0.0306168	secondary
rerio-edn3b mutant	nigrof	edn3bxnigrof	13e	21	2V	18	0	tertiary
rerio-wt	nigrof	rerxnigrof	13r	24.5	2V	49	0.0176795	tertiary
rerio-edn3b mutant	nigrof	edn3bxnigrof	14e	21	1D	250	0.095998	primary
rerio-wt	nigrof	rerxnigrof	14r	25	1D	360	0.108915	primary
rerio-edn3b mutant	nigrof	edn3bxnigrof	14e	21	1V	276	0.0209939	secondary
rerio-wt	nigrof	rerxnigrof	14r	25	1V	375	0.0328778	secondary
rerio-edn3b mutant	nigrof	edn3bxnigrof	14e	21	2V	15	0.0111	tertiary
rerio-wt	nigrof	rerxnigrof	14r	25	2V	10	0.0159624	tertiary
rerio-wt	nigrof	rerxnigrof	15	25.5	1D	437	0.134181	primary
rerio-wt	nigrof	rerxnigrof	15	25.5	1V	371	0.0189876	secondary
rerio-wt	nigrof	rerxnigrof	15	25.5	2V	35	0.00967529	tertiary
rerio-edn3b mutant	nigrof	edn3bxnigrof	16e	22	1D	261	0.0732747	primary
rerio-wt	nigrof	rerxnigrof	16r	25	1D	419	0.114325	primary
rerio-edn3b mutant	nigrof	edn3bxnigrof	16e	22	1V	280	0.0105081	secondary
rerio-wt	nigrof	rerxnigrof	16r	25	1V	368	0.0446614	secondary
rerio-edn3b mutant	nigrof	edn3bxnigrof	16e	22	2V	47	0.00853821	tertiary
rerio-wt	nigrof	rerxnigrof	16r	25	2V	11	0.0256994	tertiary
rerio-wt	nigrof	rerxnigrof	17	25.5	1D	412	0.115655	primary
rerio-wt	nigrof	rerxnigrof	17	25.5	1V	390	0.0234344	secondary
rerio-wt	nigrof	rerxnigrof	17	25.5	2V	38	0.0229884	tertiary
rerio-edn3b mutant	nigrof	edn3bxnigrof	18e	22	1D	256	0.0920791	primary
rerio-wt	nigrof	rerxnigrof	18r	24.5	1D	433	0.111728	primary
rerio-edn3b mutant	nigrof	edn3bxnigrof	18e	22	1V	354	0.0242662	secondary
rerio-wt	nigrof	rerxnigrof	18r	24.5	1V	398	0.0325355	secondary
rerio-edn3b mutant	nigrof	edn3bxnigrof	18e	22	2V	1	0.0189722	tertiary
rerio-wt	nigrof	rerxnigrof	18r	24.5	2V	18	0.0155594	tertiary
rerio-edn3b mutant	nigrof	edn3bxnigrof	19	24	1D	322	0.0900166	primary
rerio-edn3b mutant	nigrof	edn3bxnigrof	19	24	1V	290	0.0164369	secondary
rerio-edn3b mutant	nigrof	edn3bxnigrof	19	24	2V	69	0.00645744	tertiary
rerio-edn3b mutant	nigrof	edn3bxnigrof	20	25	1D	307	0.0663839	primary
rerio-edn3b mutant	nigrof	edn3bxnigrof	20	25	1V	309	0.00866619	secondary
rerio-edn3b mutant	nigrof	edn3bxnigrof	20	25	2V	74	0.00411343	tertiary
rerio-edn3b mutant	nigrof	edn3bxnigrof	21	24	1D	314	0.0731615	primary
rerio-edn3b mutant	nigrof	edn3bxnigrof	21	24	1V	293	0.0111389	secondary
rerio-edn3b mutant	nigrof	edn3bxnigrof	21	24	2V	41	0.00685276	tertiary
rerio-edn3b mutant	nigrof	edn3bxnigrof	22	23.5	1D	288	0.0900066	primary
rerio-edn3b mutant	nigrof	edn3bxnigrof	22	23.5	1V	303	0.0207675	secondary
rerio-edn3b mutant	nigrof	edn3bxnigrof	22	23.5	2V	57	0.0164215	tertiary
rerio-edn3b mutant	nigrof	edn3bxnigrof	23	24	1D	269	0.0853044	primary
rerio-edn3b mutant	nigrof	edn3bxnigrof	23	24	1V	266	0.0237624	secondary
rerio-edn3b mutant	nigrof	edn3bxnigrof	23	24	2V	37	0.0223149	tertiary
rerio-edn3b mutant	nigrof	edn3bxnigrof	24	25	1D	280	0.0867563	primary
rerio-edn3b mutant	nigrof	edn3bxnigrof	24	25	1V	255	0.0232001	secondary
rerio-edn3b mutant	nigrof	edn3bxnigrof	24	25	2V	28	0.0123935	tertiary
rerio-edn3b mutant	nigrof	edn3bxnigrof	25	24	1D	322	0.0800559	primary
rerio-edn3b mutant	nigrof	edn3bxnigrof	25	24	1V	305	0.0191266	secondary
rerio-edn3b mutant	nigrof	edn3bxnigrof	25	24	2V	22	0.0105437	tertiary
rerio-edn3b mutant	nigrof	edn3bxnigrof	26	23.5	1D	355	0.0820405	primary
rerio-edn3b mutant	nigrof	edn3bxnigrof	26	23.5	1V	357	0.0209853	secondary
rerio-edn3b mutant	nigrof	edn3bxnigrof	26	23.5	2V	36	0.00313566	tertiary
rerio-edn3b mutant	nigrof	edn3bxnigrof	27	23.5	1D	369	0.0955153	primary
rerio-edn3b mutant	nigrof	edn3bxnigrof	27	23.5	1V	359	0.0255781	secondary
rerio-edn3b mutant	nigrof	edn3bxnigrof	27	23.5	2V	37	0.00295218	tertiary
rerio-edn3b mutant	edn3b	mut	fish1	17	1D	193	0.0654936	primary
rerio-edn3b mutant	edn3b	mut	fish1	17	1V	168	0	tertiary
rerio-edn3b mutant	edn3b	mut	fish1	17	2V	70	0	secondary
rerio-wt	rerio	wt	fish10	20.5	1D	278	0.0906179	primary
rerio-wt	rerio	wt	fish10	20.5	1V	268	0.0569114	tertiary
rerio-wt	rerio	wt	fish10	20.5	2V	184	0.069406	secondary
rerio-edn3b mutant	rerio	het	fish11	18.5	1D	255	0.0982592	primary
rerio-edn3b mutant	rerio	het	fish11	18.5	1V	221	0.0228958	tertiary
rerio-edn3b mutant	rerio	het	fish11	18.5	2V	125	0.0486984	secondary
rerio-edn3b mutant	rerio	het	fish12	20	1D	70	0.0939107	primary
rerio-edn3b mutant	rerio	het	fish12	20	1V	238	0.0244966	tertiary
rerio-edn3b mutant	rerio	het	fish12	20	2V	161	0.0589341	secondary
rerio-wt	rerio	wt	fish13	20	1D	321	0.0955135	primary
rerio-wt	rerio	wt	fish13	20	1V	293	0.0245934	tertiary
rerio-wt	rerio	wt	fish13	20	2V	140	0.0629367	secondary
rerio-edn3b mutant	rerio	het	fish14	17.5	1D	228	0.096724	primary
rerio-edn3b mutant	rerio	het	fish14	17.5	1V	192	0.00749755	tertiary
rerio-edn3b mutant	rerio	het	fish14	17.5	2V	121	0.0528652	secondary
rerio-wt	rerio	wt	fish15	19	1D	304	0.0875246	primary
rerio-wt	rerio	wt	fish15	19	1V	270	0.0337485	tertiary
rerio-wt	rerio	wt	fish15	19	2V	215	0.0901835	secondary
rerio-wt	rerio	wt	fish16	20	1D	268	0.102687	primary
rerio-wt	rerio	wt	fish16	20	1V	219	0.0297781	tertiary
rerio-wt	rerio	wt	fish16	20	2V	126	0.0775746	secondary
rerio-edn3b mutant	rerio	het	fish17	21	1D	237	0.096367	primary
rerio-edn3b mutant	rerio	het	fish17	21	1V	246	0.0175632	tertiary
rerio-edn3b mutant	rerio	het	fish17	21	2V	157	0.0473832	secondary
rerio-wt	rerio	wt	fish18	18	1D	245	0.100049	primary
rerio-wt	rerio	wt	fish18	18	1V	253	0.0363422	tertiary
rerio-wt	rerio	wt	fish18	18	2V	149	0.0750428	secondary
rerio-edn3b mutant	edn3b	mut	fish19	20	1D	209	0.0439554	primary
rerio-edn3b mutant	edn3b	mut	fish19	20	1V	136	0	tertiary
rerio-edn3b mutant	edn3b	mut	fish19	20	2V	39	0	secondary
rerio-edn3b mutant	rerio	het	fish2	16.5	1D	246	0.115493	primary
rerio-edn3b mutant	rerio	het	fish2	16.5	1V	261	0.0060878	tertiary
rerio-edn3b mutant	rerio	het	fish2	16.5	2V	145	0.0629136	secondary
rerio-edn3b mutant	rerio	het	fish20	19.5	1D	196	0.102446	primary
rerio-edn3b mutant	rerio	het	fish20	19.5	1V	241	0.0201969	tertiary
rerio-edn3b mutant	rerio	het	fish20	19.5	2V	149	0.0591936	secondary
rerio-wt	rerio	wt	fish21	18	1D	251	0.106623	primary
rerio-wt	rerio	wt	fish21	18	1V	212	0.0207563	tertiary
rerio-wt	rerio	wt	fish21	18	2V	115	0.0741712	secondary
rerio-edn3b mutant	rerio	het	fish22	20	1D	202	0.0943865	primary
rerio-edn3b mutant	rerio	het	fish22	20	1V	225	0.0244827	tertiary
rerio-edn3b mutant	rerio	het	fish22	20	2V	179	0.0703345	secondary
rerio-edn3b mutant	rerio	het	fish23	21.5	1D	280	0.0809605	primary
rerio-edn3b mutant	rerio	het	fish23	21.5	1V	286	0.020458	tertiary
rerio-edn3b mutant	rerio	het	fish23	21.5	2V	205	0.0490254	secondary
rerio-wt	rerio	wt	fish24	19.5	1D	259	0.103106	primary
rerio-wt	rerio	wt	fish24	19.5	1V	218	0.03847	tertiary
rerio-wt	rerio	wt	fish24	19.5	2V	134	0.0617318	secondary
rerio-edn3b mutant	rerio	het	fish25	22	1D	262	0.086664	primary
rerio-edn3b mutant	rerio	het	fish25	22	1V	237	0.0163372	tertiary
rerio-edn3b mutant	rerio	het	fish25	22	2V	191	0.0602252	secondary
rerio-edn3b mutant	edn3b	mut	fish26	22.5	1D	209	0.0513852	primary
rerio-edn3b mutant	edn3b	mut	fish26	22.5	1V	179	0	tertiary
rerio-edn3b mutant	edn3b	mut	fish26	22.5	2V	126	0	secondary
rerio-wt	rerio	wt	fish27	18.5	1D	251	0.101335	primary
rerio-wt	rerio	wt	fish27	18.5	1V	243	0.027901	tertiary
rerio-wt	rerio	wt	fish27	18.5	2V	161	0.0588605	secondary
rerio-edn3b mutant	rerio	het	fish28	19.5	1D	258	0.0875849	primary
rerio-edn3b mutant	rerio	het	fish28	19.5	1V	262	0.0373502	tertiary
rerio-edn3b mutant	rerio	het	fish28	19.5	2V	184	0.0435249	secondary
rerio-edn3b mutant	edn3b	mut	fish29	17.5	1D	198	0.0599047	primary
rerio-edn3b mutant	edn3b	mut	fish29	17.5	1V	123	0	tertiary
rerio-edn3b mutant	edn3b	mut	fish29	17.5	2V	57	0	secondary
rerio-edn3b mutant	rerio	het	fish3	20	1D	219	0.103112	primary
rerio-edn3b mutant	rerio	het	fish3	20	1V	205	0.00900457	tertiary
rerio-edn3b mutant	rerio	het	fish3	20	2V	92	0.0490726	secondary
rerio-wt	rerio	wt	fish30	21.5	1D	331	0.103353	primary
rerio-wt	rerio	wt	fish30	21.5	1V	337	0.0491579	tertiary
rerio-wt	rerio	wt	fish30	21.5	2V	183	0.0735268	secondary
rerio-edn3b mutant	rerio	het	fish31	21.5	1D	290	0.0959015	primary
rerio-edn3b mutant	rerio	het	fish31	21.5	1V	221	0.015635	tertiary
rerio-edn3b mutant	rerio	het	fish31	21.5	2V	149	0.0346865	secondary
rerio-edn3b mutant	rerio	het	fish32	19.5	1D	249	0.0882271	primary
rerio-edn3b mutant	rerio	het	fish32	19.5	1V	231	0.0184791	tertiary
rerio-edn3b mutant	rerio	het	fish32	19.5	2V	129	0.0438651	secondary
rerio-edn3b mutant	edn3b	mut	fish33	19	1D	197	0.0717906	primary
rerio-edn3b mutant	edn3b	mut	fish33	19	1V	112	0	tertiary
rerio-edn3b mutant	edn3b	mut	fish33	19	2V	88	0	secondary
rerio-edn3b mutant	edn3b	mut	fish34	17	1D	159	0.0563742	primary
rerio-edn3b mutant	edn3b	mut	fish34	17	1V	122	0	tertiary
rerio-edn3b mutant	edn3b	mut	fish34	17	2V	47	0	secondary
rerio-wt	rerio	wt	fish35	20.5	1D	241	0.0889505	primary
rerio-wt	rerio	wt	fish35	20.5	1V	267	0.0305001	tertiary
rerio-wt	rerio	wt	fish35	20.5	2V	171	0.0752669	secondary
rerio-edn3b mutant	rerio	het	fish36	19	1D	262	0.095676	primary
rerio-edn3b mutant	rerio	het	fish36	19	1V	262	0.0243772	tertiary
rerio-edn3b mutant	rerio	het	fish36	19	2V	148	0.052013	secondary
rerio-edn3b mutant	rerio	het	fish38	17.5	1D	266	0.101332	primary
rerio-edn3b mutant	rerio	het	fish38	17.5	1V	254	0.0321235	tertiary
rerio-edn3b mutant	rerio	het	fish38	17.5	2V	134	0.0567362	secondary
rerio-edn3b mutant	rerio	het	fish39	20.5	1D	226	0.0876818	primary
rerio-edn3b mutant	rerio	het	fish39	20.5	1V	246	0.0205988	tertiary
rerio-edn3b mutant	rerio	het	fish39	20.5	2V	168	0.0556308	secondary
rerio-edn3b mutant	edn3b	mut	fish4	14.5	1D	125	0.0962125	primary
rerio-edn3b mutant	edn3b	mut	fish4	14.5	1V	113	0	tertiary
rerio-edn3b mutant	edn3b	mut	fish4	14.5	2V	23	0	secondary
rerio-edn3b mutant	rerio	het	fish40	21.5	1D	265	0.096955	primary
rerio-edn3b mutant	rerio	het	fish40	21.5	1V	275	0.0321995	tertiary
rerio-edn3b mutant	rerio	het	fish40	21.5	2V	162	0.0575422	secondary
rerio-edn3b mutant	edn3b	mut	fish41	22	1D	178	0.0614007	primary
rerio-edn3b mutant	edn3b	mut	fish41	22	1V	116	0	tertiary
rerio-edn3b mutant	edn3b	mut	fish41	22	2V	70	0	secondary
rerio-edn3b mutant	rerio	het	fish42	18.5	1D	264	0.091388	primary
rerio-edn3b mutant	rerio	het	fish42	18.5	1V	233	0.0298254	tertiary
rerio-edn3b mutant	rerio	het	fish42	18.5	2V	152	0.0557787	secondary
rerio-wt	rerio	wt	fish43	20.5	1D	267	0.098834	primary
rerio-wt	rerio	wt	fish43	20.5	1V	291	0.0308538	tertiary
rerio-wt	rerio	wt	fish43	20.5	2V	209	0.0889084	secondary
rerio-edn3b mutant	rerio	het	fish44	15.5	1D	161	0.0964268	primary
rerio-edn3b mutant	rerio	het	fish44	15.5	1V	163	0.0142974	tertiary
rerio-edn3b mutant	rerio	het	fish44	15.5	2V	96	0.0623203	secondary
rerio-edn3b mutant	rerio	het	fish45	19	1D	255	0.0905751	primary
rerio-edn3b mutant	rerio	het	fish45	19	1V	215	0.0131426	tertiary
rerio-edn3b mutant	rerio	het	fish45	19	2V	152	0.0519428	secondary
rerio-edn3b mutant	rerio	het	fish46	15	1D	176	0.11637	primary
rerio-edn3b mutant	rerio	het	fish46	15	1V	201	0.0290845	tertiary
rerio-edn3b mutant	rerio	het	fish46	15	2V	85	0.0796652	secondary
rerio-edn3b mutant	rerio	het	fish47	20.5	1D	227	0.0837395	primary
rerio-edn3b mutant	rerio	het	fish47	20.5	1V	226	0.0323704	tertiary
rerio-edn3b mutant	rerio	het	fish47	20.5	2V	150	0.0522101	secondary
rerio-wt	rerio	wt	fish48	16.5	1D	214	0.112366	primary
rerio-wt	rerio	wt	fish48	16.5	1V	245	0.0205886	tertiary
rerio-wt	rerio	wt	fish48	16.5	2V	127	0.0842712	secondary
rerio-edn3b mutant	edn3b	mut	fish49	19.5	1D	244	0.0553308	primary
rerio-edn3b mutant	edn3b	mut	fish49	19.5	1V	185	0	tertiary
rerio-edn3b mutant	edn3b	mut	fish49	19.5	2V	85	0	secondary
rerio-edn3b mutant	edn3b	mut	fish5	16.5	1D	141	0.066647	primary
rerio-edn3b mutant	edn3b	mut	fish5	16.5	1V	119	0	tertiary
rerio-edn3b mutant	edn3b	mut	fish5	16.5	2V	36	0	secondary
rerio-wt	rerio	wt	fish50	16	1D	205	0.113962	primary
rerio-wt	rerio	wt	fish50	16	1V	225	0.0478231	tertiary
rerio-wt	rerio	wt	fish50	16	2V	133	0.0852615	secondary
rerio-wt	rerio	wt	fish51	19	1D	266	0.0921036	primary
rerio-wt	rerio	wt	fish51	19	1V	261	0.0266198	tertiary
rerio-wt	rerio	wt	fish51	19	2V	197	0.0832315	secondary
rerio-edn3b mutant	rerio	het	fish52	20	1D	237	0.0895514	primary
rerio-edn3b mutant	rerio	het	fish52	20	1V	238	0.0192404	tertiary
rerio-edn3b mutant	rerio	het	fish52	20	2V	146	0.0562739	secondary
rerio-edn3b mutant	rerio	het	fish53	18.5	1D	208	0.0867696	primary
rerio-edn3b mutant	rerio	het	fish53	18.5	1V	212	0.0202349	tertiary
rerio-edn3b mutant	rerio	het	fish53	18.5	2V	127	0.0563959	secondary
rerio-wt	rerio	wt	fish6	17.5	1D	266	0.101713	primary
rerio-wt	rerio	wt	fish6	17.5	1V	262	0.00317497	tertiary
rerio-wt	rerio	wt	fish6	17.5	2V	144	0.0603024	secondary
rerio-wt	rerio	wt	fish7	18.5	1D	268	0.0899437	primary
rerio-wt	rerio	wt	fish7	18.5	1V	263	0.0351917	tertiary
rerio-wt	rerio	wt	fish7	18.5	2V	184	0.0651125	secondary
rerio-edn3b mutant	edn3b	mut	fish8	19	1D	145	0.0629104	primary
rerio-edn3b mutant	edn3b	mut	fish8	19	1V	113	0	tertiary
rerio-edn3b mutant	edn3b	mut	fish8	19	2V	40	0	secondary
rerio-wt	rerio	wt	fish9	20	1D	297	0.0878821	primary
rerio-wt	rerio	wt	fish9	20	1V	237	0.0398375	tertiary
rerio-wt	rerio	wt	fish9	20	2V	186	0.0604105	secondary

## Sheet: Fig. 5A spp qpcr
species	test probe	test assay	control probe	control assay	ind	test Ct	test Ct SD	control Ct	Control Ct SD	deltaCt	deltadeltaCt	RQ	replicate	stage
rerio	EDN3B_2015	AIWR3Z6	DX_rpl13a	AI5H3GZ	rer1	31.8781	0.257016	20.6832	1.09325	11.195	-0.9815	1.13881	a	PB
rerio	EDN3B_2015	AIWR3Z6	DX_rpl13a	AI5H3GZ	rer2	32.1202	1.31578	20.024	0.025892	12.0962	-0.08029	1	a	PB
rerio	EDN3B_2015	AIWR3Z6	DX_rpl13a	AI5H3GZ	rer5	30.8521	0.491538	20.7484	0.051684	10.1037	-2.07274	2.42631	a	PB
nigrof	EDN3B_2015	AIWR3Z6	DX_rpl13a	AI5H3GZ	spot1	31.2843	0.73236	23.5092	9.63297	7.77517	-4.4013	0.108501	a	PB
nigrof	EDN3B_2015	AIWR3Z6	DX_rpl13a	AI5H3GZ	spot2	31.4956	0.08046	17.1001	0.304765	14.3954	2.21893	0.123887	a	PB
nigrof	EDN3B_2015	AIWR3Z6	DX_rpl13a	AI5H3GZ	spot3	31.2608	0.60036	17.618		13.6428	1.46632	0.208729	a	PB
nigrof	EDN3B_2015	AIWR3Z6	DX_rpl13a	AI5H3GZ	spot4	30.6524	0.146534	17.483	0.002103	13.1694	0.992965	0.289786	a	PB
nigrof	EDN3B_2015	AIWR3Z6	DX_rpl13a	AI5H3GZ	spot5	30.8059	0.551919	17.0428	0.861472	13.7631	1.58666	0.192025	a	PB
nigrof	EDN3B_2015	AIWR3Z6	DX_rpl13a	AI5H3GZ	spot6	30.5821	0.383274	16.6855	0.084364	13.8965	1.72008	0.175063	a	PB
rerio	EDN3B_2015	AIWR3Z6	DX_rpl13a	AI5H3GZ	rer1	26.7449	0.107788	8.11176	1.26033	18.6331	-0.01845	1.00451	b1	J
rerio	EDN3B_2015	AIWR3Z6	DX_rpl13a	AI5H3GZ	rer2	26.7911	0.144012	8.43578	0.217405	18.3554	-0.29624	1.21781	b1	J
rerio	EDN3B_2015	AIWR3Z6	DX_rpl13a	AI5H3GZ	rer3	27.7639	0.190161	9.12425	0.271016	18.6396	-0.01196	1	b1	J
rerio	EDN3B_2015	AIWR3Z6	DX_rpl13a	AI5H3GZ	rer4	27.9761	0.179093	8.99784	0.087301	18.9782	0.326651	0.790804	b1	J
nigrof	EDN3B_2015	AIWR3Z6	DX_rpl13a	AI5H3GZ	spot2	35.4593	0.086231	15.5405	0.34101	19.9188	1.2672	0.412037	b1	J
nigrof	EDN3B_2015	AIWR3Z6	DX_rpl13a	AI5H3GZ	spot3	36.0384	0.284366	16.3743	0.069272	19.6641	1.01249	0.4916	b1	J
nigrof	EDN3B_2015	AIWR3Z6	DX_rpl13a	AI5H3GZ	spot4	31.5298	0.55261	10.0682	0.464201	21.4616	2.81001	0.141417	b1	J
nigrof	EDN3B_2015	AIWR3Z6	DX_rpl13a	AI5H3GZ	spot5	31.9514	0.225942	11.4899	0.170437	20.4615	1.80989	0.282859	b1	J
nigrof	EDN3B_2015	AIWR3Z6	DX_rpl13a	AI5H3GZ	spot6	32.405	0.398444	11.2796	0.296814	21.1254	2.4738	0.17853	b1	J
rerio	EDN3B_2015	AIWR3Z6	DX_rpl13a	AI5H3GZ	rer1	29.2619	0.485337	13.8497	0.149894	15.4122	0.602423	0.395155	b2	DR+
rerio	EDN3B_2015	AIWR3Z6	DX_rpl13a	AI5H3GZ	rer2	30.1919	0.127577	14.2854	0.391581	15.9064	1.09662	0.280542	b2	DR+
rerio	EDN3B_2015	AIWR3Z6	DX_rpl13a	AI5H3GZ	rer3	29.1193	0.665325	15.0465	0.061006	14.0727	-0.73709	1	b2	DR+
rerio	EDN3B_2015	AIWR3Z6	DX_rpl13a	AI5H3GZ	rer4	29.0545	0.229564	15.2066	0.390321	13.8479	-0.96196	1.16867	b2	DR+
nigrof	EDN3B_2015	AIWR3Z6	DX_rpl13a	AI5H3GZ	spot1	30.3807	0.335005	14.7027	0.449614	15.6779	0.868111	0.328691	b2	DR+
nigrof	EDN3B_2015	AIWR3Z6	DX_rpl13a	AI5H3GZ	spot2	30.8285	0.352271	14.7027	0.449614	16.1257	1.31588	0.233647	b2	DR+
nigrof	EDN3B_2015	AIWR3Z6	DX_rpl13a	AI5H3GZ	spot5	32.5204	0.48062	18.0632	0.323306	14.4572	-0.35263	0.766067	b2	DR+
rerio	EDN3B_2015	AIWR3Z6	DX_rpl13a	AI5H3GZ	rer1	32.0447	0.290505	25.4871	0.043527	6.55761	-0.23513	1.16335	d	PR
rerio	EDN3B_2015	AIWR3Z6	DX_rpl13a	AI5H3GZ	rer2	29.4504	0.165356	22.6745	0.030707	6.7759	-0.01684	1	d	PR
rerio	EDN3B_2015	AIWR3Z6	DX_rpl13a	AI5H3GZ	rer3	29.14	0.509213	22.0953	0.189343	7.04471	0.251968	0.830006	d	PR
nigrof	EDN3B_2015	AIWR3Z6	DX_rpl13a	AI5H3GZ	ni1	31.396	0.355529	24.3236	0.295383	7.07241	0.279666		d	PR
nigrof	EDN3B_2015	AIWR3Z6	DX_rpl13a	AI5H3GZ	ni2	30.6215	0.034322	22.0889	0.120143	8.53262	1.73988	0.29592	d	PR
nigrof	EDN3B_2015	AIWR3Z6	DX_rpl13a	AI5H3GZ	ni3	31.4708	0.264549	22.7551	0.219808	8.71569	1.92295	0.260654	d	PR
tinwini	EDN3B_2015	AIWR3Z6	DX_rpl13a	AI5H3GZ	tin1	33.4344	0.113221	26.1591	0.385886	7.27533	0.482585	0.270685	d	PR
tinwini	EDN3B_2015	AIWR3Z6	DX_rpl13a	AI5H3GZ	tin2	36.4305	0.730949	28.4797	0.025541	7.95084	1.1581	0.442902	d	PR
tinwini	EDN3B_2015	AIWR3Z6	DX_rpl13a	AI5H3GZ	tin3	33.5827	0.162017	24.7732	0.042445	8.80947	2.01673	0.24425	d	PR

## Sheet: Fig. 5B hybrid qpcr
hybrid	deltaCT rerio	deltaCT nigrof	rerio norm	nigrof norm	rerio resid	nigrof resid	ddCt	log2FC
1	-4.4401	-0.23557	1	0.053055	-0.39471	4.09844	4.20453	0.054239
2	-3.36093	-1.56243	1	0.464879	0.684459	4.51027	1.7985	0.287473
3	-3.33053	-1.04829	1	0.314751	0.714856	4.36014	2.28224	0.205578
J	-5.05	-0.42	1	0.083168	-1.00461	4.12856	4.63	0.040386

## Sheet: Fig. 6A hsp70 irid
species	treatment	individual #	Irid coverage (prop)	SL (mm)
nigrof	control	1	0.148332	19
nigrof	control	2	0.177831	19.5
nigrof	control	3	0.163206	21
nigrof	control	4	0.132791	18
nigrof	control	5	0.137071	18.5
nigrof	control	6	0.12155	17.5
nigrof	control	7	0.219311	20
nigrof	control	8	0.158251	20
nigrof	control	9	0.107976	20
nigrof	control	10	0.205387	20
nigrof	control	11	0.138282	18
nigrof	control	12	0.127852	18
nigrof	control	13	0.139445	18
nigrof	control	14	0.149608	21.5
nigrof	control	15	0.111151	21.5
nigrof	Edn3b++	1	0.311705	20
nigrof	Edn3b++	2	0.342105	21
nigrof	Edn3b++	3	0.406664	21
nigrof	Edn3b++	4	0.450208	20
nigrof	Edn3b++	5	0.407448	20.5
nigrof	Edn3b++	6	0.348105	20
nigrof	Edn3b++	7	0.328737	20.5
nigrof	Edn3b++	8	0.347068	20.5
nigrof	Edn3b++	9	0.290486	20
nigrof	Edn3b++	10	0.233494	18
nigrof	Edn3b++	11	0.336044	17.5
nigrof	Edn3b++	12	0.276212	21
nigrof	Edn3b++	13	0.289861	20.5
nigrof	Edn3b++	14	0.239362	20
nigrof	Edn3b++	15	0.325732	20
rerio	control	1	0.118079	22
rerio	control	2	0.195268	20
rerio	control	3	0.207183	21.5
rerio	control	4	0.165105	19.5
rerio	control	5	0.241364	22.5
rerio	control	6	0.187366	20
rerio	control	7	0.171104	19
rerio	control	8	0.181087	19
rerio	control	9	0.248849	19
rerio	control	10	0.19047	19
rerio	control	11	0.177465	18
rerio	control	12	0.175493	19
rerio	control	13	0.168986	19
rerio	control	14	0.197704	19.5
rerio	control	15	0.212355	19
rerio	Edn3b++	1	0.310718	22.5
rerio	Edn3b++	2	0.230168	23
rerio	Edn3b++	3	0.237672	19.5
rerio	Edn3b++	4	0.277135	23
rerio	Edn3b++	5	0.246394	20
rerio	Edn3b++	6	0.22781	20
rerio	Edn3b++	7	0.199187	20
rerio	Edn3b++	8	0.352851	21
rerio	Edn3b++	9	0.233335	20
rerio	Edn3b++	10	0.324714	20.5
rerio	Edn3b++	11	0.282269	21.5
rerio	Edn3b++	12	0.250242	20.5
rerio	Edn3b++	13	0.230483	20
rerio	Edn3b++	14	0.247029	22.5
rerio	Edn3b++	15	0.241454	20

## Sheet: Fig. 6B hsp70 all mel
species	treatment	individual	SL (mm)	mel number
nigrof	control	1	19	559
nigrof	control	2	19.5	529
nigrof	control	3	21	428
nigrof	control	4	18	427
nigrof	control	5	18.5	554
nigrof	control	6	17.5	373
nigrof	control	7	18	365
nigrof	control	8	20	357
nigrof	control	9	20	368
nigrof	control	10	20	490
nigrof	control	11	18	480
nigrof	control	12	18	478
nigrof	control	13	18	370
nigrof	control	14	20	612
nigrof	control	15	20	517
nigrof	edn3++	1	20	614
nigrof	edn3++	2	21	482
nigrof	edn3++	3	21	545
nigrof	edn3++	4	20	608
nigrof	edn3++	5	20.5	579
nigrof	edn3++	6	20	599
nigrof	edn3++	7	20.5	661
nigrof	edn3++	8	20.5	554
nigrof	edn3++	9	20	395
nigrof	edn3++	10	18	246
nigrof	edn3++	11	17.5	458
nigrof	edn3++	12	21	359
nigrof	edn3++	13	20.5	403
nigrof	edn3++	14	20	261
nigrof	edn3++	15	20	413
rerio	control	1	22	258
rerio	control	2	19	319
rerio	control	3	20	364
rerio	control	4	22.5	263
rerio	control	5	21.5	383
rerio	control	6	21	496
rerio	control	7	22	708
rerio	control	8	22	363
rerio	control	9	21	350
rerio	control	10	21	300
rerio	control	11	25	847
rerio	control	12	25	714
rerio	control	13	24.5	1071
rerio	control	14	24	611
rerio	control	15	21	429
rerio	edn3++	1	22	403
rerio	edn3++	2	20	311
rerio	edn3++	3	23	437
rerio	edn3++	4	21.5	382
rerio	edn3++	5	21	407
rerio	edn3++	6	21	309
rerio	edn3++	7	22	351
rerio	edn3++	8	22	317
rerio	edn3++	9	21	324
rerio	edn3++	10	23	401
rerio	edn3++	11	20	456
rerio	edn3++	12	22.5	407
rerio	edn3++	13	20	412
rerio	edn3++	14	20.5	318
rerio	edn3++	15	21	447
rerio	control	1	22	697
rerio	control	2	20	722
rerio	control	3	21.5	700
rerio	control	4	19.5	557
rerio	control	5	22.5	510
rerio	control	6	20	604
rerio	control	7	19	620
rerio	control	8	19	581
rerio	control	9	19	495
rerio	control	10	19	688
rerio	control	11	18	513
rerio	control	12	19	611
rerio	control	13	20.5	384
rerio	control	14	20	504
rerio	control	15	20	385
rerio	edn3++	1	22.5	828
rerio	edn3++	2	23	813
rerio	edn3++	3	19.5	625
rerio	edn3++	4	23	944
rerio	edn3++	5	20	448
rerio	edn3++	6	20	649
rerio	edn3++	7	20	702
rerio	edn3++	8	21	523
rerio	edn3++	9	20	675
rerio	edn3++	10	20.5	892
rerio	edn3++	11	21.5	724
rerio	edn3++	12	20.5	657
rerio	edn3++	13	20	679
rerio	edn3++	14	22.5	821
rerio	edn3++	15	20	582

## Sheet: Fig. 6C,D hsp70 mel
Genotype	spp	treatment	individual	mel class	mel number	Sl (mm)
nigrof	nigrof	control	1	1V	286	19
nigrof	nigrof	control	1	2V	38	19
nigrof	nigrof	control	2	1V	262	19.5
nigrof	nigrof	control	2	2V	27	19.5
nigrof	nigrof	control	3	1V	242	21
nigrof	nigrof	control	3	2V	75	21
nigrof	nigrof	control	4	1V	248	18
nigrof	nigrof	control	4	2V	11	18
nigrof	nigrof	control	5	1V	321	18.5
nigrof	nigrof	control	5	2V	42	18.5
nigrof	nigrof	control	6	1V	182	17.5
nigrof	nigrof	control	6	2V	13	17.5
nigrof	nigrof	control	7	1V	190	20
nigrof	nigrof	control	7	2V	0	20
nigrof	nigrof	control	8	1V	52	20
nigrof	nigrof	control	8	2V	100	20
nigrof	nigrof	control	9	1V	156	20
nigrof	nigrof	control	9	2V	16	20
nigrof	nigrof	control	10	1V	278	20
nigrof	nigrof	control	10	2V	0	20
nigrof	nigrof	control	11	1V	294	18
nigrof	nigrof	control	11	2V	43	18
nigrof	nigrof	control	12	1V	291	18
nigrof	nigrof	control	12	2V	43	18
nigrof	nigrof	control	13	1V	170	18
nigrof	nigrof	control	13	2V	39	18
nigrof	nigrof	control	14	1V	307	21.5
nigrof	nigrof	control	14	2V	76	21.5
nigrof	nigrof	control	15	1V	260	21.5
nigrof	nigrof	control	15	2V	73	21.5
hspnigrof	nigrof	Edn3b+++	1	1V	205	20
hspnigrof	nigrof	Edn3b+++	1	2V	103	20
hspnigrof	nigrof	Edn3b+++	2	1V	182	21
hspnigrof	nigrof	Edn3b+++	2	2V	95	21
hspnigrof	nigrof	Edn3b+++	3	1V	161	21
hspnigrof	nigrof	Edn3b+++	3	2V	146	21
hspnigrof	nigrof	Edn3b+++	4	1V	202	20
hspnigrof	nigrof	Edn3b+++	4	2V	131	20
hspnigrof	nigrof	Edn3b+++	5	1V	203	20.5
hspnigrof	nigrof	Edn3b+++	5	2V	106	20.5
hspnigrof	nigrof	Edn3b+++	6	1V	230	20
hspnigrof	nigrof	Edn3b+++	6	2V	100	20
hspnigrof	nigrof	Edn3b+++	7	1V	215	20.5
hspnigrof	nigrof	Edn3b+++	7	2V	94	20.5
hspnigrof	nigrof	Edn3b+++	8	1V	208	20.5
hspnigrof	nigrof	Edn3b+++	8	2V	97	20.5
hspnigrof	nigrof	Edn3b+++	9	1V	162	20
hspnigrof	nigrof	Edn3b+++	9	2V	54	20
hspnigrof	nigrof	Edn3b+++	10	1V	115	18
hspnigrof	nigrof	Edn3b+++	10	2V	17	18
hspnigrof	nigrof	Edn3b+++	11	1V	177	17.5
hspnigrof	nigrof	Edn3b+++	11	2V	84	17.5
hspnigrof	nigrof	Edn3b+++	12	1V	152	21
hspnigrof	nigrof	Edn3b+++	12	2V	51	21
hspnigrof	nigrof	Edn3b+++	13	1V	153	20.5
hspnigrof	nigrof	Edn3b+++	13	2V	59	20.5
hspnigrof	nigrof	Edn3b+++	14	1V	143	20
hspnigrof	nigrof	Edn3b+++	14	2V	8	20
hspnigrof	nigrof	Edn3b+++	15	1V	160	20
hspnigrof	nigrof	Edn3b+++	15	2V	74	20
rerio	rerio	control	1	1V	247	22
rerio	rerio	control	1	2V	126	22
rerio	rerio	control	2	1V	213	20
rerio	rerio	control	2	2V	121	20
rerio	rerio	control	3	1V	195	21.5
rerio	rerio	control	3	2V	122	21.5
rerio	rerio	control	4	1V	173	19.5
rerio	rerio	control	4	2V	119	19.5
rerio	rerio	control	5	1V	154	22.5
rerio	rerio	control	5	2V	102	22.5
rerio	rerio	control	6	1V	206	20
rerio	rerio	control	6	2V	115	20
rerio	rerio	control	7	1V	208	19
rerio	rerio	control	7	2V	168	19
rerio	rerio	control	8	1V	163	19
rerio	rerio	control	8	2V	189	19
rerio	rerio	control	9	1V	164	19
rerio	rerio	control	9	2V	97	19
rerio	rerio	control	10	1V	228	19
rerio	rerio	control	10	2V	182	19
rerio	rerio	control	11	1V	164	18
rerio	rerio	control	11	2V	107	18
rerio	rerio	control	12	1V	171	19
rerio	rerio	control	12	2V	154	19
rerio	rerio	control	13	1V	119	19
rerio	rerio	control	13	2V	81	19
rerio	rerio	control	14	1V	140	19.5
rerio	rerio	control	14	2V	76	19.5
rerio	rerio	control	15	1V	109	19
rerio	rerio	control	15	2V	88	19
hsprer	rerio	Edn3b+++	1	1V	275	22.5
hsprer	rerio	Edn3b+++	1	2V	183	22.5
hsprer	rerio	Edn3b+++	2	1V	249	23
hsprer	rerio	Edn3b+++	2	2V	186	23
hsprer	rerio	Edn3b+++	3	1V	225	19.5
hsprer	rerio	Edn3b+++	3	2V	157	19.5
hsprer	rerio	Edn3b+++	4	1V	273	23
hsprer	rerio	Edn3b+++	4	2V	168	23
hsprer	rerio	Edn3b+++	5	1V	36	20
hsprer	rerio	Edn3b+++	5	2V	127	20
hsprer	rerio	Edn3b+++	6	1V	234	20
hsprer	rerio	Edn3b+++	6	2V	123	20
hsprer	rerio	Edn3b+++	7	1V	226	20
hsprer	rerio	Edn3b+++	7	2V	137	20
hsprer	rerio	Edn3b+++	8	1V	174	21
hsprer	rerio	Edn3b+++	8	2V	87	21
hsprer	rerio	Edn3b+++	9	1V	231	20
hsprer	rerio	Edn3b+++	9	2V	156	20
hsprer	rerio	Edn3b+++	10	1V	283	20.5
hsprer	rerio	Edn3b+++	10	2V	174	20.5
hsprer	rerio	Edn3b+++	11	1V	219	21.5
hsprer	rerio	Edn3b+++	11	2V	139	21.5
hsprer	rerio	Edn3b+++	12	1V	234	20.5
hsprer	rerio	Edn3b+++	12	2V	131	20.5
hsprer	rerio	Edn3b+++	13	1V	251	20
hsprer	rerio	Edn3b+++	13	2V	140	20
hsprer	rerio	Edn3b+++	14	1V	289	22.5
hsprer	rerio	Edn3b+++	14	2V	190	22.5
hsprer	rerio	Edn3b+++	15	1V	235	20
hsprer	rerio	Edn3b+++	15	2V	127	20

## Sheet: Fig. 6 ltk hsp70 mel
Genotype	Individual number	mel class	mel number
ltk	1	1D	212
ltk	1	1V	46
ltk	1	2V	0
ltk	2	1D	213
ltk	2	1V	64
ltk	2	2V	42
ltk	3	1D	263
ltk	3	1V	73
ltk	3	2V	28
ltk	4	1D	203
ltk	4	1V	60
ltk	4	2V	0
ltk	5	1D	311
ltk	5	1V	54
ltk	5	2V	18
ltk	6	1D	334
ltk	6	1V	90
ltk	6	2V	72
ltk	7	1D	542
ltk	7	1V	81
ltk	7	2V	85
ltk	8	1D	278
ltk	8	1V	52
ltk	8	2V	33
ltk	9	1D	292
ltk	9	1V	41
ltk	9	2V	17
ltk	10	1D	255
ltk	10	1V	24
ltk	10	2V	21
ltk	11	1D	739
ltk	11	1V	108
ltk	11	2V	0
ltk	12	1D	517
ltk	12	1V	197
ltk	12	2V	0
ltk	13	1D	965
ltk	13	1V	106
ltk	13	2V	0
ltk	14	1D	502
ltk	14	1V	109
ltk	14	2V	0
ltk	15	1D	352
ltk	15	1V	77
ltk	15	2V	0
hsltk	1	1D	260
hsltk	1	1V	65
hsltk	1	2V	78
hsltk	2	1D	211
hsltk	2	1V	53
hsltk	2	2V	47
hsltk	3	1D	353
hsltk	3	1V	19
hsltk	3	2V	65
hsltk	4	1D	299
hsltk	4	1V	56
hsltk	4	2V	27
hsltk	5	1D	309
hsltk	5	1V	64
hsltk	5	2V	34
hsltk	6	1D	263
hsltk	6	1V	35
hsltk	6	2V	11
hsltk	7	1D	275
hsltk	7	1V	59
hsltk	7	2V	17
hsltk	8	1D	251
hsltk	8	1V	41
hsltk	8	2V	25
hsltk	9	1D	249
hsltk	9	1V	45
hsltk	9	2V	30
hsltk	10	1D	328
hsltk	10	1V	53
hsltk	10	2V	20
hsltk	11	1D	368
hsltk	11	1V	61
hsltk	11	2V	27
hsltk	12	1D	336
hsltk	12	1V	63
hsltk	12	2V	8
hsltk	13	1D	301
hsltk	13	1V	88
hsltk	13	2V	23
hsltk	14	1D	264
hsltk	14	1V	36
hsltk	14	2V	18
hsltk	15	1D	357
hsltk	15	1V	71
hsltk	15	2V	19

## Sheet: Fig. 7 irid prolif
date	spp/genotype	individual	SL (mm)	interstripe prolif	interstripe total	stripe prolif	stripe total
180327	edn3b/+	1	9	0	29	4	45
180327	edn3b/+	2	8	5	142	3	33
180328	edn3b/+	2	9	5	266	58	235
180328	edn3b/+	3	9	1	112	10	56
180406	edn3b/+	3	10.5	0	443	5	235
180406	edn3b/+	4	12	0	420	11	226
180406	edn3b/+	7	12.5	0	293	3	216
180327	edn3b-/-	3	8	0	161	3	30
180327	edn3b-/-	4	8	1	77	0	43
180328	edn3b-/-	1	9.5	0	303	2	91
180328	edn3b-/-	4	9	0	67	4	61
180406	edn3b-/-	1	11	0	329	2	448
180406	edn3b-/-	5	12.5	0	533	0	419
180406	edn3b-/-	6	12	0	99	0	165
180406	edn3b-/-	8	13	0	365	0	255
180228	spotted	1	8	5	355	2	24
180228	spotted	2	9	1	809	6	120
180228	spotted	3	12	0	655	9	254
180503	spotted	2	9	0	793	0	0
180601	spotted	1	9	1	314	0	17
180601	spotted	2	8.5	0	192	1	21
180601	spotted	3	9.5	5	198	5	25
180601	spotted	4	8.5	2	582	7	140
180503	spotted	1	9.5	0	55	0	37

## Sheet: aug hybrid irid
stock	experiment	genotype	individual	SL (mm)	irid area (prop)
18678-1	auga1	auga1+	2	25	0.08
18678-1	auga1	auga1+	6	24	0.25
18678-1	auga1	auga1+	3	27	0.111111
18678-1	auga1	auga1+	5	27	0.185185
18678-1	auga1	auga1+	1	24	0.0416667
18678-1	auga1	auga1+	4	26	0.153846
18678-1	auga1	auga1-	7	24	0.291667
18678-1	auga1	auga1-	8	25	0.32
18678-1	auga1	auga1-	6	24	0.25
18678-1	auga1	auga1-	5	24	0.208333
18678-1	auga1	auga1-	4	25	0.16
18678-1	auga1	auga1-	3	25	0.12
18678-1	auga1	auga1-	1	24	0.0416667
18678-1	auga1	auga1-	2	24	0.0833333
18674-2	auga2	auga2+	1	26	0.0384615
18674-2	auga2	auga2+	2	22	0.0909091
18674-2	auga2	auga2+	3	22	0.136364
18674-2	auga2	auga2+	4	24	0.166667
18674-2	auga2	auga2+	5	24	0.208333
18674-2	auga2	auga2+	6	22	0.272727
18674-2	auga2	auga2-	1	24	0.0416667
18674-2	auga2	auga2-	2	24	0.0833333
18674-2	auga2	auga2-	3	23	0.130435
18674-2	auga2	auga2-	4	23	0.173913
18674-2	auga2	auga2-	5	22	0.227273
